# Supplementary material for: Psychosocial Factors Influencing Resilience in a Sample of Victims of Armed Conflict in Colombia: A Quantitative Study
Source: Behav Sci (Basel). 2025 Jun 13;15(6):816. doi: 10.3390/bs15060816 (PMC12190149; doi:10.3390/bs15060816)
Supplement: Supplementary file 1 [file behavsci-15-00816-s001.zip]

Archive with 1 entries (1 files):
- behavsci-3525076-supplementary.pdf
